# Supplementary material for: Spatial distribution and ecological risk assessment of heavy metals in soil from the Raoyanghe Wetland, China
Source: PLoS One. 2019 Aug 9;14(8):e0220409. doi: 10.1371/journal.pone.0220409 (PMC6688808; doi:10.1371/journal.pone.0220409)
Supplement: S1 Data — Surface layer in the buffer area. Surface layer in the core area. Deep layer in the buffer area. Deep layer in the core area. (XLSX) [file pone.0220409.s001.xlsx]

## Sheet: Experimental original data
Sampling location	Sampling point number	Hg	Cr	Ni	Cu	Zn	Cd	Pb	As
Surface layer in the buffer area	RY1-1	0.03	55.17	21.97	18.18	55.26	0.1	23.62	4.94
	RY2-1	0.031	62.04	28.96	16.16	66.48	0.11	39.51	9.38
	RY3-1	0.026	25.66	4.7	16.17	22.96	0.1	19.25	3.69
	RY4-1	0.029	38.67	11.14	13.45	34.94	0.1	19.71	1
	RY5-1	0.031	34.45	9.56	18.14	40.51	0.1	20.65	2.15
Surface layer in the core area	RY6-1	0.026	29.73	5.43	5.67	25.82	0.1	16.18	1
	RY7-1	0.028	29.91	7.4	15.83	37.53	0.1	18.01	1.28
	RY8-1	0.03	56.65	22.26	35.59	53.49	0.1	23	3.83
	RY9-1	0.037	75.78	39.29	24.95	93.75	0.18	30.26	14.77
	RY10-1	0.029	27.54	5.79	9.86	26.27	0.1	16.69	1
	RY11-1	0.027	10	2	2	5.84	0.1	9.56	1
	RY12-1	0.028	20.44	2.73	42.91	43.64	0.1	14.86	1
	RY13-1	0.029	15.11	2	9.79	22.04	0.1	17.21	1
Deep layer in the buffer area	RY1-3	0.026	17.7	2	3.54	34.59	0.14	26.86	4.08
	RY2-3	0.026	49.92	18.74	15.62	63.12	0.1	30.98	1
	RY3-3	0.025	18.66	2.76	4.03	13.82	0.1	13.92	10.12
	RY4-3	0.025	27.22	2	15.21	26.99	0.1	16.51	1
	RY5-3	0.023	10	2	2	7.46	0.1	11.01	1
Deep layer in the core area	RY6-3	0.027	60.69	12.49	3.6	29.46	0.1	21.19	1
	RY7-3	0.03	52.53	17.24	20.32	50.51	0.1	21.27	1
	RY8-3	0.031	81.14	32.95	24.3	78.01	0.1	26.75	6.64
	RY9-3	0.03	34.26	17.71	24.35	56.09	0.1	21.19	11.79
	RY10-3	0.027	30.66	2	5.18	13.89	0.1	13.49	1
	RY11-3	0.029	19.62	3	24.31	30.78	0.1	15.13	1
	RY12-3	0.028	10.31	2	7.23	10.34	0.1	12.61	1
	RY13-3	0.028	26.78	7.15	11.16	17.43	0.1	14.05	1
